# Supplementary material for: ‘Shape-Up’, a Modified Cognitive-Behavioural Community Programme for Weight Management: Real-World Evaluation as an Approach for Delivering Public Health Goals
Source: Nutrients. 2021 Aug 16;13(8):2807. doi: 10.3390/nu13082807 (PMC8402118; doi:10.3390/nu13082807)
Supplement: Supplementary file 1 [file nutrients-13-02807-s001.zip]

Archive with 1 entries (1 files):
- nutrients-1306598-supplementary.pdf
